# Supplementary material for: Color outside the lines: How does amoral management influence employees’ creative unethicality?
Source: PLoS One. 2026 Apr 17;21(4):e0347530. doi: 10.1371/journal.pone.0347530 (PMC13089721; doi:10.1371/journal.pone.0347530)
Supplement: S1 File — (XLSX) [file pone.0347530.s001.xlsx]

## Sheet: Sheet1
no	am1	am2	am3	am4	md1	md2	md3	md4	md5	jcr1	jcr2	jcr3	jcr4	jcr5	cu1	cu2	cu3	cu4	cu5	cu6	gender	age	edu	posi	tenure
1	1	2	1	1	3	2	3	3	2	4	4	4	5	4	4	4	4	3	4	4	1	36	4	1	4
2	2	2	2	2	3	3	3	3	3	4	4	4	4	5	1	2	1	1	1	1	1	28	5	1	1
3	2	1	2	2	2	1	2	2	1	5	4	4	4	4	2	1	2	1	2	1	1	26	5	1	3
4	2	1	2	2	2	1	2	1	1	5	4	4	4	4	1	2	1	2	1	2	1	31	5	1	3
5	2	2	1	1	1	2	2	2	1	5	4	4	5	5	2	1	1	2	1	2	1	31	5	1	3
6	2	2	2	2	2	2	2	3	2	4	5	4	4	4	2	1	2	2	1	2	1	31	5	1	3
7	3	3	3	3	1	1	2	1	2	4	4	4	5	4	2	1	1	1	2	1	1	26	4	1	3
8	2	2	1	1	2	2	2	2	2	5	4	4	4	4	2	1	1	2	1	2	1	26	5	1	3
9	2	2	1	2	1	2	1	2	1	5	5	4	4	5	2	1	2	2	1	2	1	26	5	1	3
10	2	1	2	2	2	2	1	2	1	4	5	5	4	4	2	1	2	1	2	1	1	31	5	1	3
11	2	1	1	2	2	1	2	2	1	5	5	4	5	4	2	2	1	2	2	1	0	30	3	1	3
12	3	3	3	3	3	3	3	4	4	4	4	4	5	5	2	1	1	2	2	1	0	32	4	1	3
13	2	2	2	2	2	3	2	2	2	4	5	5	4	5	2	2	1	2	2	1	0	31	4	1	3
14	1	1	2	1	2	1	1	2	2	4	4	4	4	4	4	4	5	2	2	2	1	43	4	1	4
15	2	1	2	2	2	2	2	1	1	5	4	5	5	5	1	4	2	4	2	2	1	26	5	1	1
16	2	2	2	1	1	2	2	2	1	4	4	4	4	4	2	2	1	1	2	1	0	35	4	1	3
17	2	1	2	2	1	2	2	2	1	5	4	4	4	4	2	1	1	2	2	1	0	39	4	1	5
18	2	2	1	1	2	2	2	2	2	4	4	4	4	4	1	2	2	1	1	1	0	35	4	3	4
19	3	3	3	3	2	2	2	2	3	5	5	5	5	5	2	2	2	3	2	3	0	35	4	1	4
20	1	2	2	2	1	2	2	2	1	4	4	5	5	4	2	1	2	2	1	2	1	31	5	1	3
21	2	2	2	3	1	2	1	2	1	5	4	4	5	5	1	2	1	2	1	2	1	26	5	1	3
22	3	3	3	3	2	2	3	3	3	5	4	4	5	4	1	2	1	1	2	1	0	36	4	1	5
23	2	2	2	2	2	2	2	2	2	4	4	4	4	4	2	1	1	1	2	1	0	38	4	1	5
24	1	1	1	1	2	1	2	1	2	5	4	5	5	4	2	1	1	2	2	1	1	34	5	1	4
25	2	1	2	1	2	1	2	2	1	5	4	4	4	4	2	1	1	2	1	1	1	34	5	1	4
26	2	1	1	2	2	1	1	2	1	5	5	5	5	5	2	1	1	2	2	1	1	35	5	1	5
27	2	1	2	2	2	1	2	1	2	4	4	4	4	4	2	1	2	1	2	1	1	34	5	1	4
28	3	2	2	2	2	1	1	1	2	4	4	4	4	4	2	2	1	1	2	1	1	35	5	1	5
29	1	1	2	1	2	1	1	2	2	4	4	4	4	4	1	1	1	2	2	1	1	35	5	1	5
30	2	1	1	2	2	2	1	2	2	4	4	4	4	4	2	1	1	1	2	1	1	34	5	1	4
31	2	2	2	2	1	2	1	2	2	5	5	5	5	5	2	3	2	2	1	2	1	23	5	1	3
32	2	1	2	1	2	1	1	1	2	4	4	4	4	4	4	5	4	5	5	4	0	32	4	1	4
33	3	3	3	3	5	5	5	5	4	5	5	4	5	4	2	3	2	3	3	3	1	31	5	1	3
34	2	2	1	2	1	2	1	1	2	4	5	5	4	5	2	2	1	2	1	1	1	44	4	1	2
35	1	1	2	2	2	2	2	2	2	4	5	5	5	4	4	4	4	4	2	2	0	41	4	1	2
36	2	1	2	2	2	1	2	2	1	4	4	4	4	4	1	2	1	2	1	2	1	32	4	1	3
37	2	2	2	2	2	1	2	2	2	4	4	5	4	4	1	2	1	1	2	1	1	35	5	1	4
38	1	2	2	2	1	1	2	1	2	4	4	4	4	4	4	5	4	5	1	4	1	37	4	1	4
39	2	2	3	2	1	2	1	1	2	4	4	4	4	4	4	5	5	5	2	2	1	36	4	1	4
40	2	1	1	1	2	1	2	1	2	4	4	4	4	4	1	2	2	2	1	1	0	35	4	1	4
41	2	2	2	2	1	1	1	1	2	4	4	4	4	4	3	4	4	4	3	4	1	35	4	1	3
42	1	1	1	1	2	2	2	2	2	5	5	5	5	5	2	1	1	1	1	2	1	35	5	1	5
43	1	2	2	1	2	2	3	3	3	4	4	4	4	4	2	1	2	2	1	2	1	35	5	1	5
44	1	1	1	2	1	2	2	1	2	4	5	4	4	5	2	2	1	2	1	2	1	34	5	1	4
45	2	3	2	2	1	2	2	1	2	5	5	5	5	5	2	1	1	2	1	2	1	35	5	1	4
46	2	2	1	1	1	2	2	2	1	4	4	4	4	4	2	1	2	1	1	2	1	32	4	1	3
47	1	1	2	1	2	1	1	2	1	4	4	4	4	4	2	2	2	1	2	2	0	26	4	1	2
48	2	1	2	2	1	2	2	2	1	5	4	4	5	5	1	4	2	2	1	2	1	41	3	1	5
49	3	3	3	3	2	1	1	2	2	5	4	5	4	4	5	4	4	5	5	4	1	34	4	1	4
50	2	2	1	1	2	2	2	2	1	4	4	4	4	4	3	4	2	4	1	3	0	24	4	1	2
51	3	3	3	2	2	2	1	2	1	4	4	4	4	4	2	2	1	2	1	2	1	36	5	1	4
52	2	2	2	2	1	2	1	2	2	3	3	3	3	4	4	4	4	4	4	4	1	33	4	1	4
53	2	2	2	2	1	2	1	1	2	5	5	4	5	4	3	5	5	5	3	4	1	30	2	1	3
54	2	2	2	2	1	2	2	1	2	4	5	4	5	4	2	3	1	1	1	1	0	40	4	1	3
55	2	2	2	1	1	2	2	2	1	4	4	4	4	4	2	4	2	4	3	4	0	32	4	1	5
56	2	2	2	2	3	3	2	3	2	5	5	4	5	4	5	4	4	5	4	4	1	34	4	1	4
57	1	2	2	2	1	1	1	1	1	4	4	3	3	3	4	4	4	5	5	4	1	24	4	1	2
58	2	2	2	2	2	2	1	2	1	4	4	4	4	4	2	1	1	2	2	1	0	35	4	1	4
59	1	1	2	1	2	3	3	3	3	4	4	4	4	4	4	5	4	3	3	4	1	38	3	2	3
60	2	2	2	1	2	2	1	1	2	3	3	3	3	3	4	4	5	4	4	5	0	56	4	4	5
61	1	2	2	2	1	2	2	1	1	5	5	4	5	4	3	4	3	4	2	4	0	33	4	2	4
62	1	1	2	2	2	1	2	1	2	4	4	5	4	5	1	2	1	1	2	1	0	26	4	1	3
63	2	2	2	2	1	2	2	2	1	4	4	4	4	4	4	3	3	2	2	2	1	34	5	1	3
64	3	3	3	3	3	3	2	3	3	5	5	5	4	5	3	3	3	3	3	3	0	38	4	1	5
65	1	1	1	2	1	2	2	1	2	4	4	4	4	4	3	4	4	1	1	1	1	35	4	1	3
66	2	2	2	2	2	2	2	1	2	4	4	4	4	4	1	2	1	2	1	4	1	33	4	1	4
67	2	1	2	2	2	2	1	2	1	4	4	4	4	4	5	4	4	3	3	4	1	35	2	2	3
68	2	1	1	2	2	2	2	1	1	4	4	5	4	5	1	1	3	4	3	4	0	49	4	1	5
69	2	1	2	1	1	2	2	1	2	4	4	4	4	4	4	5	4	5	4	5	1	24	4	1	2
70	2	2	2	2	2	1	2	2	1	4	4	4	4	4	3	3	2	2	1	2	1	32	4	1	3
71	1	1	2	2	1	2	2	1	2	2	3	3	3	2	3	2	2	2	2	3	1	35	4	2	5
72	2	2	3	3	2	2	1	1	1	4	4	4	4	4	2	5	2	1	1	2	0	38	4	1	5
73	2	2	1	2	2	2	1	2	1	4	4	4	4	4	4	5	4	4	2	5	0	34	2	2	3
74	2	2	1	2	1	1	2	2	2	4	5	4	4	4	4	5	4	5	4	5	1	34	4	4	4
75	2	1	2	2	2	2	2	1	1	5	4	4	5	4	2	4	2	1	4	3	1	56	4	1	5
76	1	1	1	2	1	2	2	1	2	4	4	4	4	4	2	2	2	2	2	2	1	32	3	1	2
77	2	2	1	2	2	1	2	2	1	4	5	4	4	4	2	1	1	2	1	1	0	44	4	2	4
78	2	2	2	2	2	2	1	2	1	4	5	4	4	5	2	1	2	2	1	2	1	32	4	1	4
79	3	3	3	3	1	2	2	1	2	4	4	5	4	5	2	1	2	2	1	2	0	35	4	2	4
80	3	3	3	3	2	2	1	2	1	4	5	4	4	5	2	2	1	2	1	1	0	33	4	1	4
81	1	1	1	2	2	1	2	1	1	4	4	5	4	5	2	1	2	2	1	2	0	34	4	2	4
82	2	2	1	2	2	2	2	1	1	4	4	4	4	4	2	2	1	2	1	2	0	31	4	1	3
83	2	2	1	2	1	1	2	2	2	4	4	4	4	4	2	3	3	4	3	4	1	29	4	2	3
84	2	2	3	2	3	3	2	3	2	4	4	4	4	5	2	2	1	2	1	1	1	29	4	1	3
85	2	1	1	2	1	2	2	2	2	5	4	4	5	4	2	1	2	2	1	2	1	37	4	1	4
86	1	2	1	2	2	2	1	1	2	5	4	4	5	4	2	2	1	2	1	1	1	34	4	1	4
87	1	1	2	1	1	2	2	1	2	4	4	4	4	4	2	1	1	2	1	1	1	35	4	1	4
88	3	3	3	3	4	5	5	5	5	4	5	4	5	5	3	3	3	3	3	3	0	34	4	1	4
89	2	3	2	2	2	2	2	2	1	4	5	4	4	4	2	4	2	4	2	4	1	31	2	1	4
90	1	2	1	2	1	1	2	2	1	4	4	4	5	5	2	3	2	1	2	2	1	25	4	2	3
91	1	2	1	2	1	1	2	1	2	5	4	4	5	4	2	2	1	2	1	2	0	34	4	2	4
92	1	2	1	2	2	1	2	2	1	5	4	4	5	4	2	1	2	2	1	2	0	35	4	2	4
93	3	3	3	3	1	1	2	1	2	5	5	5	5	5	2	2	1	2	2	1	1	34	4	1	4
94	2	1	1	2	2	1	2	2	1	4	5	4	4	5	3	2	2	1	2	1	1	34	4	1	4
95	1	2	2	2	2	2	2	3	2	4	4	4	4	4	2	2	1	2	2	1	1	37	4	2	4
96	1	2	1	2	1	2	2	1	2	4	4	5	4	5	2	2	1	2	1	1	1	29	4	1	3
97	2	1	2	2	2	1	2	2	1	4	3	4	4	4	2	2	1	2	1	1	1	36	4	2	4
98	2	1	1	2	1	1	2	2	1	5	4	4	4	5	5	4	5	4	2	4	1	30	5	1	3
99	2	2	2	2	1	1	2	2	1	5	4	5	5	4	4	5	4	4	2	3	1	36	4	3	3
100	2	1	1	2	1	2	2	2	2	5	4	5	4	5	3	4	3	2	1	2	1	32	4	1	3
101	2	2	2	2	1	2	1	2	1	4	5	4	4	4	1	2	1	2	1	2	1	37	4	3	4
102	2	1	1	1	2	1	2	2	1	4	5	5	4	4	3	2	1	2	2	1	1	39	4	1	3
103	2	1	1	2	2	1	1	1	2	4	4	5	4	4	3	4	3	2	2	2	1	30	4	1	3
104	2	2	1	2	2	1	2	1	1	4	4	4	4	4	2	2	1	2	1	1	1	41	4	3	4
105	2	2	2	1	1	1	2	2	1	5	5	4	5	5	2	1	1	2	1	2	1	36	4	3	4
106	2	2	2	1	2	1	2	2	1	4	5	4	5	4	2	2	1	2	1	1	1	35	4	2	4
107	1	1	2	2	1	2	1	1	2	4	4	4	4	4	2	2	1	2	2	1	1	34	4	2	4
108	2	1	2	1	2	1	1	2	1	4	5	4	5	4	4	5	4	4	3	2	1	32	4	1	4
109	2	1	2	1	2	1	2	2	1	4	5	4	5	4	2	2	1	2	1	1	1	31	4	2	3
110	2	1	1	2	1	2	2	1	2	4	5	5	4	5	3	4	4	2	3	2	1	33	4	1	3
111	1	2	1	2	1	2	2	1	2	4	4	4	4	4	1	2	2	1	1	2	1	30	5	3	3
112	2	3	2	2	2	2	2	2	2	4	5	4	5	4	2	1	2	2	1	1	1	38	4	2	4
113	3	3	3	3	1	1	1	2	1	3	4	4	4	4	2	1	1	2	1	1	0	34	5	2	3
114	2	3	2	2	1	2	1	2	2	5	4	4	4	5	2	4	2	1	1	1	1	34	4	3	3
115	2	1	2	2	1	2	2	1	2	5	5	5	5	5	1	2	2	1	2	1	0	35	4	3	5
116	1	1	2	2	1	1	2	1	2	4	4	4	4	4	2	2	1	2	2	1	1	35	4	3	3
117	2	1	2	2	1	1	2	1	2	5	5	5	5	5	2	1	2	2	1	3	0	35	4	3	4
118	1	2	2	2	1	2	2	1	2	5	4	4	4	4	2	1	2	1	2	1	0	36	5	3	5
119	2	2	2	1	1	1	1	1	2	4	5	4	5	4	1	1	2	1	2	1	1	36	4	2	4
120	2	1	1	2	1	2	1	1	2	5	5	5	5	5	1	2	1	2	1	2	1	30	4	3	3
121	1	1	1	2	2	2	2	1	1	4	5	5	4	4	2	1	1	2	1	1	0	35	4	2	3
122	2	2	1	2	2	2	2	2	2	5	5	5	5	5	2	1	2	1	2	1	0	29	4	3	3
123	2	2	1	2	2	1	2	1	2	4	4	5	4	4	1	2	1	2	1	2	0	28	4	3	3
124	3	3	3	3	2	2	2	2	2	4	4	5	4	5	2	1	2	1	1	2	0	29	4	2	2
125	2	2	2	2	2	1	2	2	2	4	5	4	4	5	3	4	3	4	3	4	0	31	5	1	4
126	3	3	3	3	2	3	3	2	2	4	5	4	4	5	4	4	5	3	2	3	1	23	4	1	1
127	1	2	1	2	2	2	2	2	1	4	4	4	4	4	2	1	2	3	1	3	1	32	4	3	3
128	2	2	2	2	2	2	1	1	1	4	5	4	4	5	2	2	1	1	1	2	0	48	5	1	4
129	3	3	3	3	2	2	2	1	2	4	4	4	4	4	2	2	1	2	2	1	1	36	4	3	4
130	2	1	2	1	3	2	3	3	2	4	5	4	4	4	5	3	4	5	4	5	0	36	5	3	5
131	2	1	1	2	1	2	2	1	2	5	4	4	5	4	4	5	4	5	4	4	0	32	4	1	3
132	2	2	1	1	2	1	1	1	2	4	4	4	4	4	1	4	2	3	2	4	1	30	4	3	3
133	1	1	2	2	2	1	2	2	1	4	4	4	4	3	2	3	1	2	2	1	0	30	5	1	4
134	1	2	2	2	2	1	1	1	2	5	5	5	5	5	2	2	1	2	2	1	1	35	4	2	3
135	2	2	2	2	2	2	1	2	1	4	5	4	5	4	2	2	1	2	2	1	0	29	4	3	3
136	1	1	1	2	1	2	2	1	2	5	5	5	5	5	2	2	1	2	2	1	1	33	4	3	4
137	2	2	2	1	1	2	1	1	2	5	5	5	5	5	2	2	1	2	1	1	1	36	4	3	3
138	2	3	2	2	2	1	1	2	2	4	4	4	4	4	2	2	1	2	1	1	0	33	4	2	4
139	3	3	3	3	3	3	3	3	3	5	5	5	5	5	4	5	5	4	2	5	0	35	4	1	4
140	1	1	2	2	1	2	2	1	2	4	5	4	4	4	2	1	2	2	1	2	1	29	4	2	3
141	1	1	1	2	2	2	1	1	1	5	5	5	5	5	2	2	1	2	1	2	1	30	4	2	3
142	2	1	2	2	1	1	2	2	1	4	4	4	4	4	4	5	3	4	4	5	1	35	4	3	4
143	2	2	1	2	2	1	1	2	1	5	5	5	5	5	2	2	2	2	2	2	0	33	2	2	4
144	2	2	2	1	2	2	2	2	1	5	5	5	5	5	4	5	4	5	2	4	0	36	4	1	5
145	2	3	3	3	1	2	2	2	1	5	5	4	5	5	2	1	1	2	1	2	0	28	4	1	3
146	2	1	1	2	1	2	2	1	2	5	4	4	5	5	4	4	3	4	3	4	1	30	4	3	3
147	2	1	2	2	1	2	2	1	1	4	5	5	4	5	2	3	2	2	1	2	1	30	4	4	3
148	2	2	1	2	1	1	2	1	2	5	5	5	5	5	1	2	1	1	2	1	1	33	4	2	4
149	2	2	2	2	2	1	2	1	2	5	5	5	5	5	3	3	3	4	3	4	1	55	4	1	5
150	2	2	2	2	2	1	2	1	1	4	4	5	4	4	1	2	1	1	2	1	0	32	4	2	3
151	1	1	2	2	2	1	2	2	1	5	4	4	4	5	4	4	5	4	5	5	1	38	2	3	4
152	1	1	2	1	2	2	2	1	2	5	4	4	5	4	4	5	4	4	5	4	0	30	3	1	3
153	1	1	2	2	2	1	1	2	1	5	4	4	5	4	1	2	1	2	1	2	1	30	4	3	4
154	1	1	2	1	1	2	1	1	2	3	3	3	4	3	2	1	1	2	1	2	1	25	3	2	2
155	2	2	2	2	1	1	2	1	2	5	4	5	5	4	4	5	2	1	2	2	1	35	4	3	3
156	2	1	2	2	2	2	1	1	2	5	5	5	5	5	2	5	1	3	2	4	1	39	4	3	4
157	2	2	2	2	2	2	1	2	1	4	5	4	5	4	3	2	1	2	3	1	1	29	4	3	3
158	2	2	2	1	2	2	1	2	1	4	4	5	5	4	3	4	1	2	1	2	1	30	4	4	4
159	1	1	2	1	1	1	1	2	2	5	5	4	5	5	2	1	2	1	2	2	0	39	4	2	5
160	2	1	2	2	1	1	2	2	2	5	5	5	5	5	1	2	2	1	1	2	0	49	4	3	5
161	1	2	2	2	1	1	1	2	2	4	4	5	4	4	2	1	1	2	1	2	1	35	4	3	4
162	2	2	2	1	1	1	2	1	2	5	5	5	5	5	2	2	1	2	2	1	0	32	4	2	4
163	3	3	3	3	2	2	1	1	1	5	4	5	4	4	2	3	2	3	1	3	0	36	4	3	4
164	1	1	1	2	2	2	1	1	2	4	4	5	4	5	3	2	1	2	2	1	0	35	4	2	3
165	1	1	2	2	1	2	1	2	2	4	5	5	4	4	3	2	1	2	1	4	1	32	4	3	4
166	2	2	1	1	2	1	1	1	2	4	5	5	5	5	2	3	2	1	2	1	1	33	4	1	4
167	1	1	1	2	1	1	2	2	1	5	4	4	5	4	3	2	1	2	1	2	1	36	4	2	4
168	2	2	2	2	1	2	1	1	2	5	5	5	5	5	2	1	2	2	2	1	0	39	4	1	4
169	2	2	1	2	2	1	2	1	2	4	5	4	4	5	4	5	5	4	1	4	1	26	4	1	3
170	1	2	2	1	2	1	2	2	1	5	5	5	5	5	3	2	2	1	1	2	1	43	4	1	5
171	3	3	3	3	1	2	2	1	2	5	5	5	5	5	2	4	2	2	1	2	1	41	3	1	5
172	2	2	2	2	2	2	3	2	2	4	4	4	5	4	2	1	2	1	1	2	1	46	4	1	5
173	1	2	1	1	1	2	2	1	2	4	5	5	4	5	3	4	3	3	2	3	1	25	4	1	2
174	2	2	2	1	1	2	2	1	2	4	4	4	5	4	3	2	2	1	1	2	0	30	4	1	3
175	2	2	2	1	1	1	2	2	1	4	5	5	5	5	2	4	5	4	2	4	1	34	4	1	4
176	1	1	2	2	1	1	2	2	2	4	4	4	4	4	2	3	2	2	1	1	1	26	4	1	2
177	2	2	2	1	1	2	1	1	2	4	4	5	4	5	2	2	1	1	2	1	0	42	4	2	4
178	1	1	1	2	3	2	2	2	2	4	5	4	5	4	1	2	1	2	1	2	1	25	4	1	2
179	3	3	3	3	1	2	1	1	2	5	5	4	5	5	2	1	2	2	1	2	1	33	4	2	3
180	1	1	2	1	2	1	1	2	1	5	4	5	5	4	4	5	2	5	3	4	1	34	4	1	3
181	1	2	2	2	2	1	2	2	1	4	5	5	5	5	5	4	2	5	3	4	0	30	4	1	3
182	3	3	3	3	2	1	2	1	1	4	5	5	5	5	2	2	1	2	2	3	1	30	3	2	3
183	2	2	2	2	2	2	2	2	1	4	4	5	5	4	2	3	2	1	2	1	1	44	4	1	4
184	1	1	1	2	1	1	2	2	2	5	4	5	4	5	2	3	2	2	1	2	1	29	4	1	3
185	2	1	2	2	1	2	2	2	2	4	5	5	4	5	2	3	2	2	1	2	0	36	4	2	4
186	2	1	2	2	1	2	2	2	2	4	4	5	5	4	2	3	2	3	1	3	1	34	3	1	4
187	2	1	2	2	2	3	3	3	2	5	5	4	5	5	4	4	4	4	4	4	0	28	3	1	3
188	2	1	2	2	2	1	1	2	1	4	5	4	4	5	3	4	3	2	2	2	1	26	4	1	2
189	3	2	2	3	2	2	3	2	2	4	5	5	4	4	2	3	3	2	1	2	0	43	4	2	5
190	2	2	1	2	1	1	2	2	2	5	4	4	5	4	2	2	1	2	1	2	0	41	4	2	5
191	2	2	2	1	2	2	2	2	2	5	5	5	5	4	2	1	2	1	1	2	0	31	4	4	3
192	2	1	2	2	2	1	1	2	2	4	5	4	4	5	2	3	2	1	2	2	1	34	4	2	4
193	2	2	2	1	2	2	2	2	1	4	4	4	4	3	3	2	3	4	2	4	0	36	2	1	5
194	1	2	2	2	1	2	1	2	2	5	5	4	5	5	2	3	2	1	2	1	1	32	4	1	3
195	2	2	2	1	1	2	1	1	2	5	4	5	5	5	3	2	2	1	1	2	1	36	4	1	3
196	3	3	4	3	5	4	4	4	4	4	5	4	5	4	3	3	2	2	3	2	1	27	4	1	3
197	2	2	2	2	1	1	2	2	2	5	5	5	5	5	3	4	3	2	2	2	1	29	3	1	3
198	2	2	1	2	1	2	1	2	1	4	5	5	5	5	2	2	1	2	1	1	0	56	4	1	5
199	2	1	2	2	2	1	2	1	2	4	4	4	4	4	2	3	2	2	1	2	0	24	4	1	1
200	2	2	2	1	2	1	2	1	2	4	5	4	5	4	2	1	1	2	1	1	0	32	4	1	5
201	1	1	1	1	1	1	2	1	2	5	4	5	5	5	1	1	2	1	1	2	0	33	4	1	2
202	1	1	1	2	1	2	2	2	2	4	4	5	5	4	2	3	1	3	1	2	0	39	5	2	4
203	2	2	1	2	2	2	1	2	1	5	5	5	5	4	2	1	2	2	1	2	0	28	4	1	3
204	1	1	2	2	1	2	2	2	2	5	5	5	5	4	3	3	3	3	3	3	1	30	4	1	3
205	1	1	2	2	1	2	2	1	2	5	5	5	5	4	2	3	2	1	3	2	0	30	4	1	3
206	1	2	2	2	1	1	1	1	2	4	4	4	4	5	2	1	3	2	1	2	0	32	4	1	4
207	3	3	3	3	1	1	1	2	3	4	4	4	4	4	3	2	3	1	2	3	0	32	4	1	4
208	2	1	2	2	2	1	2	2	1	4	4	5	4	5	2	3	2	3	2	3	0	35	4	2	4
209	3	3	3	3	1	2	1	2	2	4	5	4	4	5	2	4	1	2	1	2	1	35	4	4	4
210	2	1	2	2	1	2	2	2	2	4	5	4	4	5	2	2	1	2	1	2	0	51	4	1	5
211	2	2	2	1	1	2	2	2	1	4	4	4	4	4	2	2	1	2	1	1	1	30	4	1	3
212	2	1	2	2	2	1	2	1	2	4	4	4	4	4	2	1	1	1	2	2	0	32	4	1	3
213	2	1	2	2	2	1	1	2	1	5	4	5	5	5	2	1	1	2	1	2	1	35	4	4	4
214	1	2	2	2	1	1	1	1	1	5	5	5	5	5	2	2	3	2	2	2	1	32	4	1	3
215	1	1	1	2	2	2	2	2	2	5	4	5	5	5	4	5	4	3	2	3	1	32	5	1	3
216	1	2	1	2	2	1	2	1	1	4	4	4	4	4	2	2	1	2	1	2	1	32	3	1	3
217	1	1	2	2	1	2	2	1	2	5	4	4	5	4	1	3	2	3	1	2	1	35	4	1	4
218	2	1	2	2	1	1	2	2	1	5	5	5	5	5	4	4	4	4	4	2	0	57	2	2	5
219	2	2	2	1	1	1	1	2	2	5	5	4	5	5	2	3	2	2	1	2	0	56	4	1	5
220	1	2	2	2	1	2	1	1	1	5	5	4	5	5	2	3	2	2	1	2	0	28	4	1	3
221	2	2	2	1	1	2	2	1	1	5	4	5	5	5	2	4	2	3	1	2	1	29	4	1	3
222	2	2	1	2	2	1	1	1	2	4	4	4	4	5	1	3	2	4	1	2	1	56	4	1	4
223	1	1	1	2	2	2	2	2	2	4	5	4	4	4	1	2	1	3	2	1	0	32	5	1	3
224	3	3	3	3	2	2	2	2	1	4	5	4	4	5	2	2	1	2	1	2	0	56	4	1	5
225	3	3	3	3	3	2	2	2	2	5	4	5	5	5	2	4	2	2	1	2	0	32	5	4	3
226	2	2	2	2	1	1	2	2	2	5	4	5	5	5	2	4	2	2	1	2	1	35	5	1	3
227	1	1	1	1	2	2	2	2	1	4	5	5	5	5	2	2	2	3	2	3	1	35	4	1	5
228	3	3	3	3	1	1	2	2	2	4	5	5	4	5	4	3	4	4	2	4	1	31	3	1	4
229	2	2	1	2	3	2	2	2	2	4	5	5	4	5	4	5	5	4	5	4	1	44	4	2	5
230	2	2	2	2	2	2	2	2	2	5	4	4	5	4	1	2	2	1	2	1	1	29	4	4	3
231	2	2	2	2	1	2	1	2	2	4	5	5	5	5	2	3	2	4	2	2	1	28	4	1	3
232	2	2	2	1	1	2	2	2	2	4	4	4	5	4	4	5	4	5	3	4	1	27	2	2	3
233	2	1	2	2	2	2	2	2	2	5	5	5	5	5	2	2	1	2	1	2	0	26	4	1	3
234	2	2	2	1	2	1	2	1	2	5	4	4	5	4	2	1	2	2	1	2	0	33	5	1	3
235	2	2	2	2	2	2	2	1	2	5	5	5	4	5	1	2	1	1	2	1	1	35	4	1	4
236	2	2	1	2	2	2	1	1	1	5	5	5	4	5	2	1	1	2	1	2	1	52	5	1	5
237	2	2	1	2	2	1	1	1	2	4	4	5	4	4	5	4	4	3	3	3	1	38	4	2	4
238	1	1	1	2	1	2	1	2	2	4	4	4	4	4	1	3	2	2	1	2	1	32	4	1	2
239	2	2	2	2	1	2	2	2	1	5	4	5	5	4	2	2	1	1	2	1	0	24	4	1	2
240	1	2	1	1	2	2	1	2	2	4	4	4	4	4	3	4	3	5	4	3	0	28	5	2	3
241	1	1	2	1	1	2	1	2	2	5	5	4	5	5	4	5	4	4	2	3	1	52	5	2	5
242	2	1	2	2	2	2	1	2	2	5	5	5	5	4	4	5	4	5	4	3	0	35	5	2	4
243	3	3	3	3	1	2	2	1	2	5	4	5	5	4	2	2	2	2	1	2	1	35	3	2	5
244	2	1	2	2	1	2	2	2	1	5	5	5	4	5	1	3	1	3	2	2	0	34	4	1	4
245	1	1	1	2	2	2	2	1	1	5	4	4	4	4	2	2	1	2	1	2	0	35	4	1	5
246	3	3	3	3	4	4	4	4	5	4	4	4	5	4	2	2	2	2	2	2	0	27	4	1	2
247	2	2	2	1	1	2	1	1	2	5	4	5	4	4	3	3	1	1	2	1	1	32	4	2	4
248	2	2	2	2	2	1	2	2	1	4	5	5	4	4	2	3	2	3	3	4	0	27	4	1	2
249	1	1	1	1	1	1	2	2	1	4	4	5	4	4	2	2	1	2	1	1	1	36	4	4	4
